# Supplementary material for: Causal effects of glycemic traits and endometriosis: a bidirectional and multivariate mendelian randomization study
Source: Diabetol Metab Syndr. 2024 Mar 27;16:77. doi: 10.1186/s13098-024-01311-1 (PMC10967113; doi:10.1186/s13098-024-01311-1)
Supplement: Supplementary file 2 — Supplementary Material 2 [file 13098_2024_1311_MOESM2_ESM.xlsx]

## Sheet: Table S1
Table S1. Univariable mendelian randomization estimates of Inverse variance weighted, MR Egger, Weighted Median and MR-PRESSO methods
Exposure	Outcome	nSNP	Inverse variance weighted					MR Egger					Weighted Median					MR-PRESSO
			OR/Beta	95%LCl	95%UCl	p-value	q-value	OR/Beta	95%LCl	95%UCl	p-value	q-value	OR/Beta	95%LCl	95%UCl	p-value	q-value	OR/Beta	95%LCl	95%UCl	p-value	q-value
T1DM	Endometriosis	34	1.0191	1	1.04	0.0171002	0.0555757	1.00662	0.986527	1.02712	0.525901	0.981975	1.01033	0.990476	1.03059	0.31009	0.575882	1.01959	1.00404	1.03514	0.0190825	0.0620181
T2DM		9	1.11703	0.97	1.28	0.110886	0.240253	0.905672	0.562655	1.45781	0.695494	0.981975	1.00686	0.840831	1.20568	0.940707	0.940707	1.11398	1.02866	1.19931	0.0276392	0.071862
GDM		46	1.01028	1.0065	1.01406	8.52926e-08	5.54402e-07	1.0595	1.02874	1.09118	0.000384854	0.0050031	1.00241	1.0004	1.00442	0.0184646	0.12002	1.01028	1.00659	1.01396	2.15991e-06	1.40394e-05
GDMa		40	1.01229	1.00803	1.01656	1.34162e-08	1.74411e-07	1.00696	0.992323	1.02181	0.359159	0.981975	1.01571	1.00862	1.02284	1.2831e-05	0.000166803	1.01229	1.00813	1.01645	1.05199e-06	1.36759e-05
FI		16	1.89787	0.649742	5.54362	0.241364	0.348637	1.72755	0.0436185	68.4215	0.775824	0.981975	2.1616	0.63375	7.37279	0.218174	0.533059	2.34567	1.03399	3.65734	0.222061	0.360848
FIa		14	2.34567	0.631847	8.70804	0.202675	0.329346	0.9852	0.00805041	120.568	0.995235	0.995235	2.08919	0.601659	7.25447	0.246027	0.533059	1.89787	0.825959	2.96979	0.262389	0.379007
FG		21	0.788592	0.57	1.09	0.148455	0.275701	0.922881	0.470754	1.80924	0.817739	0.981975	0.971964	0.617167	1.53073	0.902332	0.940707	0.836923	0.580277	1.09357	0.187744	0.348667
HbA1c		27	0.959092	0.86	1.07	0.458101	0.55588	0.806738	0.634895	1.02509	0.0911247	0.592311	0.950765	0.806686	1.12058	0.547054	0.71117	0.967193	0.873181	1.06121	0.491506	0.544589
Endometriosis	T1DM	7	0.974462	0.83136	1.1422	0.74953	0.811991	0.963953	0.566354	1.64068	0.89765	0.981975	0.992036	0.835707	1.17761	0.927181	0.940707	1.00021	0.861399	1.13902	0.997696	0.997696
	T2DM	6	1.04541	0.93	1.18	0.47036	0.55588	0.956375	0.614909	1.48746	0.852743	0.981975	1.04078	0.917733	1.18033	0.533481	0.71117	1.04541	0.92483	1.166	0.502698	0.544589
	GDM	4	1	0.999385	1.00062	0.995757	0.995757	0.998257	0.996168	1.00035	0.136956	0.593475	0.999704	0.998866	1.00054	0.488211	0.71117	0.724602	-0.0541229	1.50333	0.476837	0.544589
	FI	11	0.0178567	0.01	0.03	0.00442066	0.0191562	-0.0023634	-0.0406832	0.0359564	0.906439	0.981975	0.0149768	0.000651245	0.0293023	0.0404521	0.175292	0.0178567	0.00556107	0.0301522	0.0173547	0.0620181
	HbA1c	9	0.0406569	0.000333983	0.0809799	0.0481283	0.125134	0.0212394	-0.121768	0.164247	0.779413	0.981975	0.0340507	-0.012296	0.0803975	0.149867	0.487067	0.0403554	0.00557424	0.0751366	0.0490316	0.106235
aAfter removing outliers from MR-PRESSO outlier test. OR and Beta was used to estimate the strength of association between exposure and outcome for binary variable (T1DM, T2DM, Endometriosis) and continuous variable (FI, HbA1c), respectively. T1DM, Type 1 diabetes mellitus; T2DM, Type 2 diabetes mellitus; GDM, Gestational diabetes mellitus; FI, Fasting insulin; FG, Fasting glucose; HbA1c, Hemoglo…

## Sheet: Table S2
Table S2. Results of sensitivity analyses for multivariate mendelian randomization
Exposure	Outcome	Cochran Q test		MR Egger
		Q value	P	Intercept	P
FI	Endometriosis	96.8062	0.0002	-0.003	0.631
FG
HbA1c
T1DM, Type 1 diabetes mellitus; T2DM, Type 2 diabetes mellitus; FI, Fasting insulin; FG, Fasting glucose; HbA1c, Hemoglobin A1c; Q value, the statistics of Cochran's Q test.

## Sheet: Table S3
Table S3. Instrumental variables used in univariable mendelian randomization
SNP	effect_allele	other_allele	betaexposure	seexposure	pvalexposure	betaoutcome	seoutcome	pvaloutcome	F-statistic
Type1 diabetes on Endomeriosis
rs78037977	G	A	-0.227462	0.0361848	3.25469e-10	-0.0128	0.0272	0.6374	46.9055
rs3024505	A	G	-0.176552	0.0322297	4.30348e-08	0.0391	0.0178	0.0277997	39.1172
rs2476601	G	A	-0.671466	0.0369022	5.57186e-74	-0.0233	0.0354	0.510301	103.414
rs2111485	G	A	0.155003	0.0229948	1.57543e-11	0.0157	0.0191	0.4103	72.0405
rs231779	T	C	0.187758	0.023269	7.08761e-16	0.0505	0.0185	0.00630594	43.7035
rs13415465	G	T	-0.144031	0.0229026	3.19867e-10	-0.0276	0.0189	0.1437	39.5452
rs11938508	A	T	0.144032	0.0230277	3.98144e-10	-0.0397	0.0494	0.4222	46.8619
rs9266775	G	A	0.867937	0.030985	1.17761e-172	-0.0242	0.0178	0.1743	33.4206
rs77412621	T	C	-0.352818	0.0574485	8.17655e-10	0.0181	0.0267	0.4986	43.6084
rs57713596	T	C	0.442625	0.0295112	7.50585e-51	-0.0093	0.0176	0.5975	30.6394
rs10944479	A	G	0.195587	0.0285564	7.43019e-12	0.0002	0.0178	0.9902	45.433
rs9258876	A	G	-0.472714	0.0637534	1.21871e-13	0.0309	0.0193	0.1094	30.628
rs62397561	T	C	-0.215666	0.0271179	1.82222e-15	-0.047	0.0261	0.0722304	42.9448
rs3129880	C	T	1.82907	0.0507925	1e-200	0.006	0.0176	0.7311	65.1017
rs3130714	G	A	-0.203609	0.0276599	1.82306e-13	0.0254	0.0246	0.3007	331.051
rs9357008	T	G	-0.257727	0.0254294	3.86278e-24	-0.0068	0.023	0.767201	1406.97
rs28746962	A	C	-1.29171	0.0344348	1e-200	-0.0259	0.0241	0.2826	30.0043
rs719654	A	G	-0.634297	0.0322993	7.30971e-86	0.0201	0.0204	0.3247	1296.62
rs7024686	C	G	-0.131302	0.0221532	3.08489e-09	0.0238	0.0314	0.4484	54.1806
rs12722496	G	A	-0.407803	0.0400993	2.70396e-24	0.0034	0.0201	0.8661	35.4278
rs1487916	C	T	0.131927	0.0228193	7.40935e-09	-0.0007	0.0188	0.9697	36.3734
rs689	T	A	0.813401	0.0328454	2.16272e-135	0.0025	0.0186	0.8928	104.252
rs4759229	G	A	-0.235657	0.0230788	1.77133e-24	-0.0249	0.0188	0.1854	56.3792
rs7310615	G	C	-0.26601	0.0230222	7.00487e-31	-0.0204	0.0311	0.5108	46.53
rs9600451	A	G	0.133753	0.022926	5.40767e-09	0.0553	0.0331	0.0946106	224.931
rs927292	G	C	0.149268	0.0240294	5.2348e-10	0.0031	0.0189	0.8686	63.2415
rs2289702	T	C	-0.261465	0.0398964	5.61694e-11	0.0331	0.0217	0.1271	613.213
rs151233	T	C	0.222076	0.0336273	4.00129e-11	0.0062	0.0175	0.723501	35.1253
rs4238595	C	T	-0.146226	0.0242442	1.62536e-09	-0.0212	0.0255	0.404	385.611
rs12927355	T	C	-0.199659	0.0235221	2.09942e-17	-0.027	0.0252	0.2851	71.1794
rs55993634	G	C	0.258682	0.0379206	8.99912e-12	0.0335	0.0178	0.0592107	133.491
rs144451833	T	C	-0.486288	0.0710328	7.59626e-12	-0.0003	0.05	0.9947	37.7133
rs9911533	T	C	0.126685	0.0229105	3.21055e-08	0.0026	0.0289	0.929	39.5108
rs7237497	C	T	-0.253723	0.0300717	3.24938e-17	0.0022	0.0196	0.9101	53.5567
rs1790946	T	C	-0.122841	0.0221911	3.10192e-08	-0.0896	0.0515	0.0822299	54.9719
rs12982646	A	G	0.185982	0.0281312	3.81066e-11	0.0327	0.0251	0.1921	784.557
rs34725611	G	A	-0.153252	0.025746	2.64119e-09	0.013	0.0186	0.484	38.5832
rs2281808	C	T	0.13141	0.0237435	3.11997e-08	-0.0415	0.0205	0.0431201	102.707
rs80054410	C	T	0.164331	0.0224537	2.50438e-13	0.0075	0.0178	0.673501	34.0331
rs4820827	C	T	-0.167344	0.0222857	5.95662e-14	0.0051	0.0179	0.7772	30.5726
Type 2 diabetes on Endomeriosis
rs10830962	G	C	0.0861777	0.0140459	3.4e-10	0.0107	0.0179	0.5518	37.6429
rs10842993	A	G	-0.0861777	0.0163135	5.6e-09	-0.0008	0.0232	0.9717	27.9054
rs1215468	G	A	-0.076961	0.0164639	1.3e-08	-0.0047	0.0192	0.8064	21.8508
rs12571751	G	A	-0.0861777	0.0117579	2.4e-10	-0.0237	0.0175	0.1747	53.7183
rs1495130	G	C	-0.113329	0.0182293	2.7e-10	0.0084	0.024	0.724399	38.6486
rs2261181	T	C	0.10436	0.0183937	3.6e-08	0.067	0.0338	0.0473696	32.1901
rs2383208	G	A	-0.182322	0.0148234	4.4e-34	-0.0006	0.0246	0.981	151.278
rs243018	G	C	0.076961	0.0118674	1e-08	0.0091	0.0177	0.6061	42.0555
rs4237150	C	G	0.0676586	0.0118674	3.4e-08	0.0066	0.0176	0.705801	32.5033
rs4580722	A	C	0.10436	0.0161657	4.4e-11	-0.002	0.0177	0.9118	41.6746
rs6103716	C	A	0.076961	0.014176	6.9e-09	0.0115	0.0182	0.5278	29.4731
rs6444187	G	C	0.0953102	0.0163135	5.1e-09	0.0204	0.0177	0.2475	34.1332
rs6813195	T	C	-0.076961	0.014176	4.1e-09	-0.0324	0.0187	0.0829698	29.4731
rs896854	C	T	-0.076961	0.014176	1.7e-09	0.001	0.0175	0.9561	29.4731
Gestational diabetes mellitus on Endometriosis
rs10439273	G	A	0.771484	0.175036	1.05e-05	0.0411	0.1932	0.06548	19.4265
rs112000481	A	C	1.55269	0.353438	1.12e-05	0.0343	0.02348	0.5529	19.2992
rs115893950	A	C	1.55698	0.373554	3.07e-05	-0.0647	0.07216	0.06045	17.3722
rs116326740	T	C	1.24641	0.306459	4.76e-05	-0.0142	0.08303	0.656	16.5415
rs116681439	A	G	2.85714	0.657624	1.4e-05	0.0626	0.04549	0.1405	18.8758
rs12361440	A	G	0.811693	0.199427	4.7e-05	0.0112	0.1567	0.6434	16.5658
rs12663743	T	C	1.39652	0.303451	4.18e-06	0.0202	0.09844	0.4933	21.1794
rs12726100	A	T	2.42205	0.549507	1.04e-05	0.0329	0.01946	0.6064	19.4275
rs13211714	C	A	1.29274	0.310766	3.18e-05	0.0756	0.05594	0.04853	17.3042
rs13329535	C	T	3.70841	0.898523	3.67e-05	-0.0763	0.03517	0.1132	17.0339
rs138159921	C	T	1.52452	0.364032	2.82e-05	0.1047	0.03391	0.03213	17.5381
rs142943306	T	A	3.11897	0.695084	7.22e-06	0.0579	0.01008	0.514	20.1347
rs143373407	A	G	2.26815	0.502782	6.45e-06	-0.0048	0.05384	0.9021	20.3508
rs144179800	G	C	1.67569	0.373819	7.37e-06	-0.0129	0.04353	0.7686	20.0938
rs149062811	T	G	1.9676	0.477577	3.79e-05	-0.0199	0.04957	0.6244	16.974
rs17189184	G	C	0.586672	0.137554	2e-05	-0.0212	0.4972	0.2311	18.1903
rs17584923	G	A	0.71306	0.164084	1.39e-05	0.0006	0.2547	0.9767	18.885
rs186235249	T	A	5.16489	1.23049	2.7e-05	-0.037	0.05619	0.337	17.6182
rs2256587	A	G	1.54693	0.365457	2.31e-05	0.0157	0.08458	0.6179	17.917
rs2329240	A	C	1.85328	0.443734	2.96e-05	-0.0371	0.05776	0.3236	17.4435
rs246078	A	G	2.70433	0.600659	6.72e-06	0.0062	0.983	0.927	20.2703
rs28478074	T	C	1.2713	0.295248	1.66e-05	0.0073	0.03709	0.8771	18.5404
rs34073943	C	T	0.920472	0.205399	7.42e-06	-0.0316	0.1338	0.2224	20.0826
rs4236095	G	A	0.859398	0.208447	3.74e-05	-0.0193	0.8967	0.5055	16.9978
rs4353491	C	T	0.971284	0.231326	2.68e-05	0.048	0.8951	0.09398	17.6295
rs4604811	G	A	2.30694	0.534693	1.6e-05	0.0471	0.02912	0.3669	18.6149
rs62168661	A	G	1.50197	0.359644	2.96e-05	-0.0283	0.05191	0.4762	17.4411
rs62286220	C	A	3.19839	0.785943	4.71e-05	0.0531	0.009944	0.5494	16.5606
rs6462516	A	G	0.619557	0.138703	7.94e-06	0.0076	0.626	0.673	19.952
rs68071292	A	T	1.92426	0.431133	8.07e-06	-0.0401	0.02137	0.5122	19.9206
rs6881843	G	T	0.654745	0.144337	5.73e-06	-0.0141	0.2736	0.4786	20.5772
rs72743396	C	T	0.899672	0.18758	1.62e-06	-0.0431	0.197	0.04992	23.0034
rs72859936	T	G	1.15071	0.269129	1.91e-05	0.0221	0.09618	0.459	18.2813
rs72971155	T	A	1.07902	0.261909	3.79e-05	-0.0045	0.09787	0.8797	16.9728
rs73128411	T	C	1.14483	0.279065	4.09e-05	0.0038	0.1321	0.8842	16.8294
rs76213906	A	G	4.90697	1.07768	5.28e-06	-0.012	0.02767	0.8242	20.7321
rs76715207	T	C	2.24545	0.418003	7.79e-08	0.0401	0.03862	0.3773	28.8566
rs76752054	G	A	2.25694	0.448782	4.93e-07	0.0662	0.02686	0.2263	25.291
rs77501158	A	G	1.18887	0.291269	4.47e-05	-0.0674	0.04603	0.1065	16.6601
rs9577193	T	C	0.883086	0.203344	1.41e-05	0.0199	0.2054	0.3599	18.8599
rs9937803	G	A	0.653982	0.140948	3.49e-06	0.0123	0.4507	0.486	21.5283
Fasting insulin on Endomeriosis
rs118164457	C	T	0.0345	0.0057	3.86e-10	-0.0458	0.0759	0.546	36.6339
rs1206760	A	G	-0.0112	0.0019	8.82e-10	-0.0084	0.0176	0.6342	34.7475
rs13258890	C	T	-0.0128	0.0025	2.77e-08	-0.007	0.0217	0.748001	26.2141
rs2108349	A	G	-0.0115	0.002	1.13e-08	0.0153	0.0176	0.3853	33.0621
rs2780215	G	A	-0.0392	0.0063	1.06e-09	0.0473	0.0523	0.3656	38.7155
rs4865796	A	G	0.0165	0.002	7.33e-17	0.0352	0.0185	0.0575294	68.0616
rs5017305	T	A	-0.0137	0.0026	1.07e-08	-0.0529	0.0238	0.0262597	27.7644
rs62271373	A	T	0.0256	0.0048	1.6e-08	0.0756	0.0428	0.0774694	28.4441
rs6487237	A	C	0.0154	0.0026	4.68e-09	0.0355	0.0223	0.1113	35.0824
rs6674544	A	G	0.0177	0.002	6.97e-21	0.0476	0.0178	0.00749204	78.3215
rs6855363	C	T	-0.0125	0.002	4.04e-08	-0.0113	0.0203	0.5768	39.062
rs75179845	C	T	0.0216	0.0035	6.05e-11	-0.0495	0.0257	0.0537304	38.086
rs972283	G	A	0.0105	0.0019	1.09e-08	-0.0195	0.0175	0.2659	30.5398
rs9884482	C	T	0.0125	0.0019	2.88e-11	-0.0118	0.0181	0.5123	43.282
Fasting glucose on Endomeriosis
rs10814916	C	A	0.016	0.0022	2.26e-13	-0.0066	0.0176	0.7053	52.8918
rs10830963	G	C	0.078	0.0025	1e-200	-0.0027	0.0183	0.8825	973.425
rs11195502	T	C	-0.032	0.0037	1.97e-18	-0.023	0.031	0.4578	74.798
rs11607883	A	G	-0.021	0.0021	6.32e-24	-0.0032	0.0178	0.8579	99.9985
rs11619319	G	A	0.02	0.0024	1.33e-15	0.0123	0.0202	0.543501	69.4434
rs1260326	C	T	0.029	0.0021	2.17e-41	-0.0088	0.0184	0.6329	190.7
rs12888855	A	C	-0.016	0.0025	5.04e-10	0.0215	0.0227	0.3443	40.9594
rs16913693	G	T	-0.043	0.0066	3.51e-11	0.0284	0.0573	0.6204	42.4466
rs17168486	T	C	0.031	0.0028	3.17e-28	0.0073	0.022	0.7387	122.575
rs174576	A	C	-0.02	0.0022	1.18e-18	0.0015	0.0178	0.9332	82.6434
rs17712208	A	T	0.051	0.0074	3.22e-12	-0.0309	0.0665	0.6423	47.4975
rs2191349	T	G	0.029	0.0021	1.28e-42	-0.0363	0.0177	0.0398401	190.7
rs3829109	A	G	-0.017	0.0027	1.13e-10	-0.0094	0.0184	0.608199	39.6428
rs4502156	C	T	-0.022	0.0021	1.38e-25	-0.0171	0.0177	0.3344	109.749
rs560887	C	T	0.071	0.0025	1.4e-178	-0.0002	0.0191	0.9903	806.548
rs576674	A	G	-0.017	0.003	2.26e-08	-0.0147	0.0302	0.626	32.1106
rs6072275	A	G	0.016	0.0028	1.66e-08	-0.0593	0.0207	0.004091	32.6526
rs6113722	A	G	-0.035	0.0053	2.49e-11	0.0772	0.0458	0.092081	43.6092
rs6943153	C	T	-0.015	0.0022	1.63e-12	0.0142	0.0176	0.4217	46.4869
rs6975024	C	T	0.061	0.0029	2.88e-99	-0.0364	0.0283	0.1991	442.443
rs749067	C	T	-0.017	0.0022	6.12e-15	-0.0085	0.0189	0.6543	59.7098
rs882020	T	C	0.021	0.003	3.04e-12	-0.0317	0.0234	0.1755	48.9993
rs983309	G	T	-0.026	0.0033	6.29e-15	-0.0002	0.0245	0.9947	62.0744
HbA1c on Endomeriosis
rs10420309	G	A	-0.0392	0.0062	2.869e-10	-0.024	0.0179	0.1801	39.9733
rs10830963	G	C	0.0518	0.0072	5.24324e-13	-0.0027	0.0183	0.8825	51.7578
rs10894986	A	G	-0.0635	0.0106	1.77501e-09	0.0032	0.0322	0.9199	35.8853
rs10965248	C	T	-0.0537	0.0084	1.84001e-10	-0.0008	0.0245	0.9743	40.8668
rs1106676	G	T	0.052	0.0067	6.18871e-15	0.0052	0.0187	0.782699	60.2335
rs11187141	T	A	-0.0402	0.0066	1.02e-09	-0.0082	0.0179	0.6446	37.0976
rs113373052	T	C	0.076	0.007	7.71792e-28	0.0006	0.0199	0.9744	117.872
rs11708067	G	A	-0.0584	0.0073	9.53455e-16	0.0157	0.0234	0.5025	63.9972
rs12056308	A	G	0.1207	0.0088	3.0318e-43	-0.0348	0.0284	0.22	188.118
rs13009079	C	T	0.0496	0.0067	1.16708e-13	-0.0016	0.019	0.933	54.8018
rs13089972	A	T	0.0362	0.0064	1.90999e-08	-0.0092	0.0179	0.6045	31.9918
rs141663745	G	A	0.0628	0.0093	1.22293e-11	0.0004	0.029	0.9893	45.5968
rs145731180	T	G	-0.0455	0.0083	3.87998e-08	-0.0207	0.0241	0.3897	30.0502
rs17476364	C	T	-0.3044	0.0101	3.01995e-199	0.035	0.0368	0.342	908.296
rs17533945	C	T	0.045	0.0065	6.01866e-12	0.0173	0.0176	0.3277	47.9269
rs17712208	A	T	0.1112	0.0184	1.388e-09	-0.0309	0.0665	0.6423	36.522
rs1879442	A	G	-0.0479	0.0071	1.42889e-11	0.0161	0.0199	0.4191	45.513
rs2732469	A	T	-0.0563	0.0064	9.47327e-19	0.0078	0.018	0.6654	77.3816
rs2748427	G	A	0.0849	0.0076	9.15799e-29	-0.0432	0.022	0.0494003	124.787
rs2968478	G	T	0.058	0.0064	2.19381e-19	0.0127	0.0178	0.475501	82.1253
rs3818717	C	T	-0.0472	0.0064	1.83992e-13	0.0024	0.0177	0.8908	54.3882
rs3935875	G	A	0.0548	0.0073	4.30527e-14	0.0259	0.0191	0.1762	56.3503
rs4300038	A	G	-0.0549	0.0068	8.39267e-16	0.016	0.0181	0.3768	65.179
rs4340756	G	A	-0.0644	0.0066	3.17468e-22	-0.0008	0.0185	0.9648	95.2061
rs4737010	A	G	0.0735	0.0076	3.5917e-22	-0.0164	0.0203	0.42	93.5252
rs560887	C	T	0.1156	0.0068	1.48491e-64	-0.0002	0.0191	0.9903	288.987
rs6602909	C	T	0.0492	0.0066	1.20809e-13	0.0205	0.0184	0.266	55.5678
rs66593272	T	A	-0.1296	0.0178	3.8539e-13	-0.02	0.0688	0.7718	53.0092
rs75431224	T	A	-0.0472	0.0078	1.47299e-09	0.0296	0.0204	0.1457	36.6164
rs7903146	T	C	0.0655	0.0074	5.79562e-19	-0.029	0.022	0.1864	78.343
rs79220007	C	T	-0.1353	0.0112	1.90502e-33	-0.0795	0.0463	0.0858598	145.929
rs855791	G	A	-0.0549	0.0064	9.40806e-18	-0.0065	0.0184	0.723501	73.581
rs857721	A	T	0.0698	0.007	2.64789e-23	0.0307	0.0185	0.0982404	99.425
rs9376090	C	T	-0.0554	0.0072	1.0639e-14	-0.0095	0.0186	0.609101	59.2019
rs9410357	G	A	-0.1112	0.0131	2.45414e-17	0.0726	0.0478	0.1288	72.0523
Endomeriosis on Type 1 diabetes
rs11031005	C	T	-0.2379	0.0239	2.63e-23	0.0105872	0.0321226	0.741713	99.0704
rs140993356	G	A	0.3247	0.0379	1.01e-17	0.00218452	0.0564067	0.969107	73.39
rs17694933	A	G	0.1331	0.0177	4.71e-14	0.00417059	0.022969	0.855917	56.5406
rs28517654	C	T	-0.1356	0.0205	3.86e-11	-0.0350906	0.0253876	0.166913	43.7484
rs57439315	T	G	-0.101	0.0181	2.63e-08	-0.02386	0.0231752	0.303222	31.1341
rs58415480	G	C	0.2216	0.021	5.09e-26	0.0255262	0.0312409	0.413885	111.34
Endomeriosis on Type 2 diabetes
rs11031005	C	T	-0.2379	0.0239	2.63e-23	-0.0198026	0.0200183	0.35	99.0791
rs17694933	A	G	0.1331	0.0177	4.71e-14	0	0.0126943	0.93	56.5455
rs6546324	C	A	-0.125	0.019	4.31e-11	0.00995033	0.015159	0.61	43.2814
rs6908034	A	G	0.1261	0.024	1.41e-07	-0.0295588	0.0221968	0.2	27.6056
rs749749	C	T	0.0923	0.0175	1.3e-07	0.0295588	0.0123262	0.015	27.8174
rs9485296	G	A	0.1136	0.022	2.39e-07	0.00995033	0.0202167	0.719999	26.6625
Endometriosis on Gestational diabetes mellitus
rs112726611	C	T	0.1953	0.06078	1.261e-07	-0.0526445	0.393278	0.893513	10.3246
rs530103845	C	T	-0.218	0.05519	2.91e-08	0.300809	0.306509	0.326395	15.602
rs73783022	T	C	0.3073	0.06272	5.42e-17	0.0650332	0.301047	0.828969	24.005
rs77284392	G	A	-0.2325	0.03971	4.43e-07	0.194826	0.904609	0.829478	34.2795
Endomeriosis on Fasting insulin
rs10757277	G	A	-0.1013	0.0178	1.25101e-08	-0.0035	0.0019	0.01556	32.3868
rs10917151	A	G	0.1685	0.0232	4.03274e-13	0.0028	0.0029	0.2929	52.7488
rs11031005	C	T	-0.2379	0.0239	2.63209e-23	-0.003	0.0029	0.2789	99.0791
rs140993356	G	A	0.3247	0.0379	1.01391e-17	-0.0059	0.0058	0.2981	73.3964
rs17694933	A	G	0.1331	0.0177	4.70544e-14	0.0019	0.002	0.8292	56.5455
rs28517654	C	T	-0.1356	0.0205	3.85922e-11	-0.005	0.0023	0.0296599	43.7523
rs57439315	T	G	-0.101	0.0181	2.62597e-08	0.0015	0.0022	0.4578	31.1368
rs58415480	G	C	0.2216	0.021	5.08862e-26	0.0047	0.0029	0.0199301	111.35
rs6546324	C	A	-0.125	0.019	4.31122e-11	-0.001	0.0022	0.8442	43.2814
rs7455028	T	C	0.1247	0.0184	1.12694e-11	0.0079	0.0023	0.00243002	45.9289
rs9706167	A	G	0.1622	0.0249	7.68776e-11	0.0042	0.0099	0.746899	42.4318
Endomeriosis on HbA1c
rs10757277	G	A	-0.1013	0.0178	1.25101e-08	0.0095	0.0063	0.131	32.3868
rs10917151	A	G	0.1685	0.0232	4.03274e-13	0.0021	0.0083	0.7989	52.7488
rs11031005	C	T	-0.2379	0.0239	2.63209e-23	-0.0081	0.0093	0.3859	99.0791
rs140993356	G	A	0.3247	0.0379	1.01391e-17	0.0007	0.0188	0.9723	73.3964
rs17694933	A	G	0.1331	0.0177	4.70544e-14	0.0159	0.0063	0.0119699	56.5455
rs28517654	C	T	-0.1356	0.0205	3.85922e-11	-0.0047	0.0069	0.4972	43.7523
rs57439315	T	G	-0.101	0.0181	2.62597e-08	-0.0102	0.0067	0.1311	31.1368
rs58415480	G	C	0.2216	0.021	5.08862e-26	0.0086	0.0087	0.3241	111.35
rs6546324	C	A	-0.125	0.019	4.31122e-11	-0.0016	0.0069	0.8192	43.2814
rs7455028	T	C	0.1247	0.0184	1.12694e-11	0.0148	0.007	0.0342602	45.9289
SNP, single nucleotide polymorphism; betaexposure, beta of genetic variants of exposure; seexposure, standard error of genetic variants of exposure; pvalexposure, p-value of genetic variants of exposure.

## Sheet: Table S4
Table S4. Instrumental variables used in multivariate mendelian randomization
SNP	effect_allele	other_allele	betaFI	seFI	pvalFI	betaFG	seFG	pvalFG	betaHbA1c	seHbA1c	pvalHbA1c	betaoutcome	seoutcome	pvaloutcome
rs10420309	A	G	-0.0031	0.0021	0.0521903	-0.0071	0.0024	0.002718	-0.0392	0.0062	2.87e-10	-0.024	0.0179	0.1801
rs10811661	C	T	0.0055	0.0026	0.0136399	-0.024	0.0028	5.65e-18	-0.0533	0.0085	3.54e-10	0.0059	0.025	0.8142
rs10814916	A	C	-0.0096	0.0018	9.95e-08	0.016	0.0022	2.26e-13	0.0157	0.0063	0.0123299	-0.0066	0.0176	0.7053
rs10830963	C	G	-0.0057	0.0022	0.00633505	0.078	0.0025	1e-200	0.0518	0.0072	5.24e-13	-0.0027	0.0183	0.8825
rs11187141	A	T	0.0026	0.0019	0.1014	-0.0057	0.0022	0.00880197	-0.0402	0.0066	1.02e-09	-0.0082	0.0179	0.6446
rs11195502	C	T	0.0017	0.0033	0.9182	-0.032	0.0037	1.97e-18	-0.0295	0.0116	0.01128	-0.023	0.031	0.4578
rs11558471	A	G	0.0051	0.002	0.0144901	-0.029	0.0023	7.8e-37	-0.0526	0.0068	8.18e-15	0.0139	0.0181	0.4401
rs11603334	A	G	0.007	0.0025	0.001356	-0.019	0.0028	1.12e-11	-0.0371	0.0085	1.18e-05	-0.0007	0.0206	0.9711
rs11607883	A	G	0.0034	0.0019	0.0524204	-0.021	0.0021	6.32e-24	0.0037	0.0063	0.5583	-0.0032	0.0178	0.8579
rs11619319	A	G	-0.0042	0.0022	0.0493503	0.02	0.0024	1.33e-15	0.0298	0.0078	0.0001486	0.0123	0.0202	0.543501
rs11708067	A	G	0.0135	0.0023	1.3e-09	-0.023	0.0026	1.3e-18	-0.0584	0.0073	9.53e-16	0.0157	0.0234	0.5025
rs1206760	A	G	-0.0112	0.0019	8.82e-10	-0.00083	0.0021	0.692067	-0.0073	0.0064	0.2563	-0.0084	0.0176	0.6342
rs12454712	C	T	-0.0142	0.0025	1.78e-09	-0.0025	0.0027	0.34915	0.0004	0.0066	0.9467	0.0124	0.0177	0.4829
rs1260326	C	T	0.0231	0.0019	8.42e-38	0.029	0.0021	2.17e-41	0.0233	0.0065	0.000356697	-0.0088	0.0184	0.6329
rs1280	T	C	0.0015	0.0028	0.667999	-0.026	0.0031	8.56e-18	-0.0564	0.01	1.52e-08	0.0217	0.0258	0.4008
rs12888855	A	C	0.0026	0.0023	0.4029	-0.016	0.0025	5.04e-10	-0.0236	0.0076	0.00202899	0.0215	0.0227	0.3443
rs13389219	C	T	-0.0199	0.0019	5.84e-28	-0.0027	0.0022	0.223394	-0.0229	0.0064	0.000363798	-0.0032	0.0185	0.8617
rs1351394	C	T	0.0111	0.0018	2.71e-09	0.006	0.002	0.003491	-0.0034	0.0063	0.591199	0.0163	0.0176	0.3546
rs1474696	G	A	0.0147	0.0018	3.02e-16	-0.00088	0.0021	0.677231	-0.0003	0.0064	0.961	0.0924	0.0176	1.46e-07
rs16913693	G	T	0.0037	0.0056	0.2844	-0.043	0.0066	3.51e-11	-0.0444	0.02	0.0262803	0.0284	0.0573	0.6204
rs17036126	C	T	0.0209	0.003	1.28e-10	0.0071	0.0033	0.0304011	0.0315	0.0096	0.00105499	0.0592	0.0298	0.0472498
rs17168486	C	T	-0.0026	0.0025	0.5294	0.031	0.0028	3.17e-28	0.0167	0.0083	0.0452898	0.0073	0.022	0.7387
rs17331151	C	T	-0.0162	0.0031	1.52e-08	-0.0043	0.0034	0.194164	0.011	0.0103	0.2831	-0.0955	0.031	0.00204701
rs174576	A	C	0.0021	0.0019	0.099731	-0.02	0.0022	1.18e-18	-0.0184	0.0066	0.00542001	0.0015	0.0178	0.9332
rs17533945	C	T	-0.0028	0.002	0.2237	0.0025	0.0023	0.277686	0.045	0.0065	6.02e-12	0.0173	0.0176	0.3277
rs2191349	G	T	-0.0039	0.0018	0.0199301	0.029	0.0021	1.28e-42	0.0343	0.0064	8.33e-08	-0.0363	0.0177	0.0398401
rs2943646	A	G	0.025	0.0019	8.47e-39	0.0034	0.0022	0.113638	0.0112	0.0066	0.090261	0.0344	0.0182	0.0585801
rs35000407	G	T	-0.0258	0.0028	1.5e-21	-0.0051	0.0031	0.102705	-0.0099	0.0094	0.2911	0.0222	0.0232	0.3374
rs3775380	G	A	0.0119	0.0018	1.48e-11	0.0026	0.002	0.21142	0.0099	0.0063	0.1144	-0.0075	0.0176	0.6718
rs3818717	T	C	-0.008	0.002	2.73e-05	0.0029	0.0027	0.29279	-0.0472	0.0064	1.84e-13	0.0024	0.0177	0.8908
rs4502156	C	T	0.0005	0.0019	0.724201	-0.022	0.0021	1.38e-25	0.0058	0.0064	0.3625	-0.0171	0.0177	0.3344
rs459193	G	A	0.0181	0.0021	1.12e-18	0.011	0.0023	1.58e-06	0.0079	0.0072	0.2692	0.003	0.0188	0.874
rs4865796	A	G	0.0165	0.002	7.33e-17	0.0043	0.0022	0.0515905	0.0228	0.0067	0.000648201	0.0352	0.0185	0.0575294
rs4869272	C	T	0.0034	0.002	0.1573	0.018	0.0022	1.02e-15	0.0093	0.0067	0.1658	-0.0297	0.0186	0.1101
rs5017305	A	T	-0.0137	0.0026	1.07e-08	0.0068	0.0028	0.0146771	-0.0001	0.0089	0.9936	-0.0529	0.0238	0.0262597
rs560887	T	C	-0.0062	0.002	0.000489396	0.071	0.0025	1.4e-178	0.1156	0.0068	1.48e-64	-0.0002	0.0191	0.9903
rs6072275	A	G	-0.0001	0.0025	0.9693	0.016	0.0028	1.66e-08	0.0201	0.009	0.0245901	-0.0593	0.0207	0.004091
rs6113722	A	G	0.0101	0.0047	0.0556404	-0.035	0.0053	2.49e-11	-0.0194	0.0171	0.2573	0.0772	0.0458	0.092081
rs66593272	A	T	0.0045	0.0063	0.6817	0.0013	0.0064	0.836649	-0.1296	0.0178	3.85e-13	-0.02	0.0688	0.7718
rs6674544	A	G	0.0177	0.002	6.97e-21	0.0061	0.0022	0.00499597	0.0078	0.0083	0.3477	0.0476	0.0178	0.00749204
rs6855363	C	T	-0.0125	0.002	4.04e-08	-0.00068	0.0022	0.756404	-0.0123	0.0066	0.0634498	-0.0113	0.0203	0.5768
rs6905288	A	G	0.0112	0.0019	7.75e-09	-0.0017	0.0023	0.461556	0.0341	0.0063	5.58e-08	0.019	0.0178	0.2852
rs6943153	C	T	-0.0116	0.0021	1.44e-08	-0.015	0.0022	1.63e-12	-0.0016	0.0067	0.809	0.0142	0.0176	0.4217
rs6975024	C	T	0.0006	0.0026	0.9698	0.061	0.0029	2.88e-99	0.1136	0.0083	1.72e-42	-0.0364	0.0283	0.1991
rs7133378	A	G	-0.0127	0.002	6e-11	-0.0041	0.0023	0.0682606	-0.0113	0.0067	0.0892997	-0.0039	0.0195	0.8412
rs731839	G	A	-0.0121	0.0019	3.86e-11	-0.0046	0.0022	0.0379551	-0.0011	0.0068	0.8713	0.0137	0.0184	0.4586
rs749067	T	C	0.0037	0.0019	0.2102	-0.017	0.0022	6.12e-15	-0.014	0.0066	0.03264	-0.0085	0.0189	0.6543
rs75431224	A	T	0.0019	0.0026	0.4408	-0.01	0.0027	0.000147999	-0.0472	0.0078	1.47e-09	0.0296	0.0204	0.1457
rs7651090	A	G	-0.0018	0.002	0.719201	0.013	0.0023	1.75e-08	0.0192	0.0068	0.00441896	0.0361	0.0189	0.0561306
rs7903146	C	T	-0.0116	0.0021	1.24e-09	0.022	0.0024	2.71e-20	0.0655	0.0074	5.8e-19	-0.029	0.022	0.1864
rs855791	G	A	-0.0023	0.0019	0.572	-0.00058	0.0021	0.787624	-0.0549	0.0064	9.41e-18	-0.0065	0.0184	0.723501
rs857721	A	T	0.0002	0.0023	0.8699	0.0024	0.0023	0.300515	0.0698	0.007	2.65e-23	0.0307	0.0185	0.0982404
rs860598	G	A	0.0177	0.0025	6.88e-12	0.0048	0.0028	0.0822868	-0.0071	0.009	0.4303	-0.0439	0.0211	0.0376201
rs882020	T	C	-0.0023	0.0028	0.1941	0.021	0.003	3.04e-12	0.0498	0.0093	9.32e-08	-0.0317	0.0234	0.1755
rs9376090	C	T	-0.0002	0.0022	0.694201	-0.0036	0.0023	0.118003	-0.0554	0.0072	1.06e-14	-0.0095	0.0186	0.609101
rs9884482	C	T	0.0125	0.0019	2.88e-11	0.00014	0.0021	0.946008	-0.0097	0.0066	0.1386	-0.0118	0.0181	0.5123
rs9937664	C	T	-0.0026	0.0022	0.2952	0.0017	0.0023	0.468119	0.0413	0.0073	1.43e-08	0.0274	0.0204	0.1809
SNP, single nucleotide polymorphism; betaFI, beta of genetic variants of fasting insulin; seFI, standard error of genetic variants of fasting insulin; pvalFI, p-value of genetic variants of fasting insulin; betaFG, beta of genetic variants of fasting glucose, seFG, standard error of genetic variants of fasting glucose; pvalFG, p-value of genetic variants of fasting glucose; betaHbA1c, beta of gen…

## Sheet: Table S5
Table S5. Genetic variants associated with the phenotypes that were considered as potential confounders used PhenoScanner
SNP	trait
rs10050393	Lymphocyte count,Arm fat mass left,Arm fat percentage left,Arm fat percentage right,Birth weight of first child,Body fat percentage, Impedance of arm left,Impedance of arm right,Trunk fat mass,Trunk fat percentage,Whole body fat mass
rs10757277	Coronary artery disease,Myocardial infarction,Coronary artery calcification CAC,Acute myocardial infarction,Angina pectoris,Chronic ischaemic heart disease,Eye problems or disorders: glaucoma,Fathers age at death,Illnesses of father: bowel cancer,Illnesses of father: heart disease,Illnesses of father: none of the above, group 1,Illnesses of mother: heart disease,Illnesses of siblings: heart disea…
rs10811661	Body mass index females,Body mass index males,Body mass index,Type II diabetes,Type II diabetes adjusted for BMI, Fasting blood glucose,Fasting blood glucose,Fasting blood glucose,Type 2 diabetes combined control dataset,Type 2 diabetes in lean individuals BMI25 Kgm2,Fasting glucose,HbA1c,Fasting glucose related traits interaction with BMI,Fasting plasma glucose,Illnesses of father: diabetes,Illn…
rs10865959	Crohns disease,Inflammatory bowel disease,Intelligence multi trait analysis,Alcohol intake frequency,Alcohol intake versus 10 years previously,Arm fat mass left,Arm fat mass right,Arm fat percentage left,Arm fat percentage right,Arm predicted mass left,Basal metabolic rate,Body fat percentage,Body mass index,Diastolic blood pressure,Fluid intelligence score,Frequency of stair climbing in last 4 w…
rs10917151	Endometriosis,Bilateral oophorectomy,Birth weight of first child,Female genital prolapse, Forced expiratory volume in 1-second, best measure,Forced vital capacity,Forced vital capacity, best measure,Heel bone mineral density,Heel bone mineral density left,Heel bone mineral density right,Hip circumference,Impedance of leg left,Impedance of leg right,Leg fat-free mass left,Leg fat-free mass right,L…
rs11257655	Body mass index males,Body mass index,Type II diabetes,CAMK1D Trancript AL137430 expression in Blood tissue,CAMK1D Trancript NM020397 expression in Blood tissue,Fasting blood glucose,Type 2 diabetes males,Fasting glucose,Diabetes diagnosed by doctor,Forced expiratory volume in 1-second,Forced expiratory volume in 1-second, best measure,Forced expiratory volume in 1-second, predicted percentage,Fo…
rs11558471	Body mass index males,Body mass index,Type II diabetes,Type II diabetes adjusted for BMI,Fasting blood glucose,Fasting blood glucose,Fasting blood glucose,Fasting blood glucose in high BMI subjects,Fasting blood glucose in low BMI subjects,Fasting blood glucose in non diabetics,Fasting proinsulin levels in non diabetics,HOMA B,HOMA B in non diabetics,Insulin processing and secretion,log HOMA-B,Hb…
rs11603334	Mean platelet volume,Type II diabetes,Type II diabetes adjusted for BMI,Body mass index,Waist circumference,3233 split proinsulin in non diabetics,Fasting blood glucose,Fasting blood glucose,Fasting blood glucose in high BMI subjects,Fasting blood glucose in low BMI subjects,Fasting proinsulin levels in non diabetics,HOMA B,Insulin processing and secretion,Fasting glucose,HbA1c,log Proinsulin,Fas…
rs116141873	Mean corpuscular hemoglobin,Mean corpuscular volume,Red blood cell count,Reticulocyte count,Birth weight,Birth weight of first child,Comparative height size at age 10,Forced expiratory volume in 1-second,Forced expiratory volume in 1-second, best measure,Forced expiratory volume in 1-second, predicted,Forced vital capacity,Forced vital capacity, best measure,Height,Impedance of leg left,Impedance…
rs11672660	Body mass index,Body mass index in physically active males,Body mass index in physically active indivdiuals,Body mass index in physically active indivdiuals,Body mass index in females greater than 50 years of age,Body mass index in females,Body mass index in males,Body mass index in non-smokers,Body mass index in non-smokers,Body mass index ajusted for physical activity in females,Body mass index…
rs11708067	Type II diabetes,Type II diabetes adjusted for BMI,Type II diabetes,Type II diabetes,Type II diabetes,Birthweight,Body mass index,Body mass index,2 hour glucose tolerance test,Birth weight,Birth weight and fasting glucose,Birth weight and logHOMA B,Birth weight and type 2 diabetes,Fasting blood glucose,Fasting blood glucose,Fasting blood glucose,Fasting blood glucose in low BMI subjects,Fasting i…
rs11709077	Eosinophil count,Mean corpuscular hemoglobin concentration,Red cell distribution width,Type II diabetes,Type II diabetes adjusted for BMI,Type II diabetes,Type II diabetes,Type II diabetes,Body mass index,Body mass index,Waist circumference in males,Waist circumference,Waist circumference,Waist hip ratio in males,Type 2 diabetes females,Type 2 diabetes males,log Fasting insulin adjusted for BMI,I…
rs11715915	High light scatter percentage of red cells,High light scatter reticulocyte count,Immature fraction of reticulocytes,Mean corpuscular hemoglobin,Mean corpuscular volume,Reticulocyte count,Reticulocyte fraction of red cells,Age first birth female,Age first birth,Coronary artery disease,Height,Coronary artery disease,Crohns disease combined control dataset,Fasting blood glucose,Years of education,Co…
rs11727676	Body mass index in males,Body mass index,Body mass index,Waist circumference adjusted for BMI,Waist circumference in physically active indivdiuals,Waist circumference in physically active indivdiuals,Waist circumference adjusted for physical activity,Waist circumference adjusted for physical activity,Body mass index,Body mass index,Body mass index,Birth weight,Comparative height size at age 10,Fo…
rs12454712	Body mass index,High light scatter percentage of red cells,High light scatter reticulocyte count,Red blood cell count,Reticulocyte count,Reticulocyte fraction of red cells,Body mass index,Hip circumference,Hip circumference,Waist hip ratio adjusted for physical activity in females,Waist circumference adjusted for smoking in females,Waist hip ratio adjusted for BMI in females greater than 50 years…
rs1260326	Granulocyte count,Granulocyte percentage of myeloid white cells,Hematocrit,Hemoglobin concentration,High light scatter percentage of red cells,High light scatter reticulocyte count,Immature fraction of reticulocytes,Lymphocyte count,Mean corpuscular hemoglobin concentration,Mean platelet volume,Monocyte percentage of white cells,Myeloid white cell count,Neutrophil count,Neutrophil percentage of g…
rs1280	Triglycerides,Fasting blood glucose,Fasting blood glucose,Fasting glucose,Fasting glucose,HbA1c,Body mass index,Hip circumference
rs13266634	Body mass index males,Body mass index,Type II diabetes,Type II diabetes adjusted for BMI,Type II diabetes,Adjusted glycated hemoglobin HbA1c,Fasting blood glucose,Glycated Hemoglobin HbA1c,Nonobese type 2 diabetes,Positivity for ZnT8A in Type 1 diabetes,Positivity for ZnT8RA in Type 1 diabetes,Positivity for ZnT8WA in Type 1 diabetes,Type 2 diabetes in lean individuals BMI25 Kgm2,Fasting glucose,…
rs13293121	Type II diabetes
rs13389219	Hemoglobin concentration,High light scatter percentage of red cells,High light scatter reticulocyte count,Mean corpuscular hemoglobin concentration,Reticulocyte count,Reticulocyte fraction of red cells,Type II diabetes,Type II diabetes,Body mass index,Body mass index,Body mass index,Hip circumference in females,Hip circumference,Hip circumference,Hip circumference adjusted for BMI,Waist hip ratio…
rs1351394	Birthlength,Birthweight,Infant head circumference,Maternal effects on offspring birthweight,Body mass index in males less than or equal to 50 years of age,Height in females,Height in males,Height tails,Height,Height,Height,Height,Height,Height,Hip circumference in males,Hip circumference,Hip circumference,Hip circumference adjusted for BMI,Waist circumference in males,Waist circumference,Waist ci…
rs1558902	Body mass index females,Body mass index males,Body mass index,Type II diabetes,Type II diabetes,Type II diabetes,Type II diabetes,Childhood BMI,Childhood obesity,Body mass index in physically active females,Body mass index in physically active males,Body mass index in physically active indivdiuals,Body mass index in physically active indivdiuals,Body mass index in females greater than 50 years of…
rs17036126	Waist hip ratio in females,Waist hip ratio adjusted for smoking,Waist hip ratio adjusted for BMI,log Fasting insulin adjusted for BMI,Treatment with levothyroxine sodium,Coronary artery disease
rs17331151	Granulocyte percentage of myeloid white cells,Height,Waist hip ratio adjusted for BMI,High density lipoprotein,Smallpox vaccine cytokine responses,Immune reponse to smallpox secreted IL 2,Age at menarche,Arm fat-free mass left,Arm fat-free mass right,Arm predicted mass left,Arm predicted mass right,Basal metabolic rate,Height,Impedance of leg left,Impedance of leg right,Impedance of whole body,Le…
rs2237896	Body mass index females,Body mass index males,Body mass index,Type II diabetes,Type II diabetes adjusted for BMI,Type II diabetes,Type II diabetes,Type 2 diabetes,Type 2 diabetes,Type 2 diabetes,Type 2 diabetes,Type 2 diabetes,Type 2 diabetes,HbA1c,Glycated hemoglobin levels,Type 2 diabetes
rs2249850	High light scatter percentage of red cells,High light scatter reticulocyte count,Mean corpuscular hemoglobin,Mean corpuscular volume,Reticulocyte count,Reticulocyte fraction of red cells,Height,Waist circumference adjusted for BMI,Waist circumference adjusted for smoking in females,Waist circumference adjusted for smoking,Waist circumference adjusted for smoking,Arm fat-free mass left,Arm fat-fre…
rs2290203	Body mass index males,Mean platelet volume,Red cell distribution width,Type II diabetes,Type II diabetes,Breast cancer,Breast cancer
rs2845885	Body mass index,Hip circumference in females,Hip circumference,Hip circumference,High density lipoprotein,Triglycerides,log Fasting insulin adjusted for BMI,Body mass index,Self-reported hypertension,Treatment with cholesterol lowering medication,Vascular or heart problems diagnosed by doctor: high blood pressure,Vascular or heart problems diagnosed by doctor: none of the above
rs2943646	log Adiponectin,Reticulocyte count,Type II diabetes,Type II diabetes adjusted for BMI,Type II diabetes,Type II diabetes,Type II diabetes,Body mass index in males greater than 50 years of age,Body mass index in males,Body mass index in male non-smokers,Body mass index in non-smokers,Body mass index adjusted for smoking in males,Body mass index adjusted for smoking,Body mass index,Body mass index,H…
rs2972144	log Adiponectin,Reticulocyte count,Type II diabetes,Type II diabetes adjusted for BMI,Type II diabetes,Type II diabetes,Type II diabetes,Body mass index in males greater than 50 years of age,Body mass index in males,Body mass index in male non-smokers,Body mass index in non-smokers,Body mass index adjusted for smoking in males,Body mass index,Body mass index,Hip circumference in males,Hip circumf…
rs35000407	Eosinophil count,Mean corpuscular hemoglobin concentration,Red cell distribution width,Type II diabetes,Type II diabetes adjusted for BMI,Type II diabetes,Arm fat mass left,Arm fat mass right,Arm fat percentage left,Arm fat percentage right,Body fat percentage,Diabetes diagnosed by doctor,Illnesses of mother: diabetes,Impedance of arm left,Impedance of arm right,Impedance of leg left,Impedance of…
rs3775380	log Adiponectin,Hemoglobin concentration,Hip circumference,Hip circumference,Hip circumference adjusted for BMI,Waist hip ratio in females,Waist hip ratio adjusted for physical activity in females,Waist hip ratio adjusted for physical activity,Waist circumference adjusted for smoking in females,Waist hip ratio adjusted for smoking,Waist hip ratio adjusted for smoking,Waist hip ratio adjusted for …
rs4481184	Body mass index males,Body mass index,Platelet count,Plateletcrit,Type II diabetes,Type II diabetes adjusted for BMI,Type II diabetes,Type II diabetes,Type II diabetes,Type 2 diabetes,2 hour fasting glucose,Fasting glucose,Diabetes diagnosed by doctor,Eye problems or disorders: diabetes related eye disease,Forced expiratory volume in 1-second,Forced expiratory volume in 1-second, best measure,Ill…
rs4506565	Body mass index males,Body mass index,Type II diabetes,Type II diabetes adjusted for BMI,Type II diabetes,Type II diabetes,Type II diabetes,Maternal effects on offspring birthweight,Body mass index in females greater than 50 years of age,Body mass index in males greater than 50 years of age,Body mass index in males,Body mass index in male non-smokers,Body mass index in non-smokers,Body mass index…
rs459193	Hemoglobin concentration,Type II diabetes adjusted for BMI,Waist circumference in females,Waist circumference,Waist circumference,Waist circumference adjusted for BMI,Waist hip ratio in physically active indivdiuals,Waist hip ratio in physically active indivdiuals,Waist hip ratio in females,Waist hip ratio in males,Waist hip ratio in male non-smokers,Waist hip ratio adjusted for physical activity…
rs4719433	Type II diabetes,Type II diabetes adjusted for BMI,Fasting blood glucose,HOMA B,Fasting glucose,log HOMA-B,HbA1c,Diabetes diagnosed by doctor,Self-reported diabetes,Treatment with metformin
rs4869272	Body mass index in females greater than 50 years of age,Body mass index,Body mass index,Body mass index,Height,Fasting blood glucose,log Proinsulin,Arm fat mass left,Arm fat-free mass left,Arm fat-free mass right,Arm predicted mass left,Arm predicted mass right,Basal metabolic rate,Comparative height size at age 10,Height,Hip circumference,Impedance of leg left,Impedance of leg right,Leg fat-free…
rs5015480	Body mass index females,Body mass index,Eosinophil count,Eosinophil percentage of granulocytes,Eosinophil percentage of white cells,Mean platelet volume,Neutrophil percentage of granulocytes,Sum eosinophil basophil counts,Type II diabetes,Type II diabetes adjusted for BMI,Type II diabetes,Type II diabetes,Type II diabetes,Myopia,Type 2 diabetes in lean individuals BMI25 Kgm2,Type 2 diabetes in ob…
rs5215	Body mass index,Type II diabetes,Type II diabetes adjusted for BMI,Body mass index in males greater than 50 years of age,Body mass index in non-smokers,Body mass index in non-smokers,Body mass index adjusted for smoking,Body mass index,Body mass index,Body mass index,Type 2 diabetes,Height,Impedance of arm left,Impedance of arm right,Impedance of leg left,Impedance of leg right,Impedance of whole…
rs571312	Body mass index females,Body mass index males,Body mass index,Coronary artery disease,Myocardial infarction,Type II diabetes,Childhood BMI,Childhood obesity,Body mass index in physically active females,Body mass index in physically active males,Body mass index in physically active indivdiuals,Body mass index in physically active indivdiuals,Body mass index in females greater than 50 years of age,…
rs6494307	Type II diabetes adjusted for BMI,Type II diabetes,Type II diabetes,Height,Fasting blood glucose,Type 2 diabetes,Type 2 diabetes,Fasting glucose,log Proinsulin,Arm fat-free mass left,Arm fat-free mass right,Arm predicted mass left,Arm predicted mass right,Height,Illnesses of father: diabetes,Sitting height,Trunk fat-free mass,Trunk predicted mass,Whole body fat-free mass,Whole body water mass
rs7012814	High light scatter percentage of red cells,High light scatter reticulocyte count,Reticulocyte count,Reticulocyte fraction of red cells,Fibrinogen levels,Fibrinogen levels,Arm fat mass left,Arm fat mass right,Arm fat percentage left,Arm fat percentage right,Body fat percentage,Body mass index,Forced expiratory volume in 1-second,Forced expiratory volume in 1-second, best measure,Forced vital capac…
rs7133378	log Adiponectin,High light scatter percentage of red cells,High light scatter reticulocyte count,Lymphocyte count,Mean platelet volume,Reticulocyte count,Reticulocyte fraction of red cells,Body mass index in females greater than 50 years of age,Hip circumference in females,Hip circumference,Hip circumference,Waist circumference adjusted for BMI,Waist hip ratio in physically active females,Waist h…
rs7178572	Type II diabetes adjusted for BMI,Type II diabetes,Type II diabetes,Type 2 diabetes,Type 2 diabetes,Type 2 diabetes,Type 2 diabetes in obese individuals BMI30 Kgm2,Fasting glucose,Type 2 diabetes,Type 2 diabetes,Type 2 diabetes,Type 2 diabetes,Type 2 diabetes,Type 2 diabetes,Body mass index,Diabetes diagnosed by doctor,Forced vital capacity,Forced vital capacity, best measure,Height,Home area pop…
rs73013411	Body mass index males,Arm fat mass left,Arm fat mass right,Arm fat-free mass left,Arm fat-free mass right,Arm predicted mass left,Arm predicted mass right,Basal metabolic rate,Comparative height size at age 10,Heel bone mineral density,Heel bone mineral density left,Heel bone mineral density right,Height,Hip circumference,Leg fat mass left,Leg fat mass right,Leg fat-free mass left,Leg fat-free ma…
rs731839	log Adiponectin,Lymphocyte count,Mean corpuscular volume,Red blood cell count,White blood cell count,High density lipoprotein,High density lipoprotein,Triglycerides,Adiponectin levels,Adiponectin levels female,Adiponectin levels male,Body mass index,Fasting insulin,HDL cholesterol,HDL cholesterol,Type 2 diabetes,log Fasting insulin,log Fasting insulin adjusted for BMI,Adiponectin levels,HDL chole…
rs7501939	Body mass index males,Type II diabetes,Type II diabetes,Type II diabetes,Endometrial cancer,Endometrial cancer with endometrioid histology,Prostate cancer,Prostate cancer,Prostate cancer,Prostate cancer advanced prostate cancer,Prostate cancer aggressiveness,Serum prostate specific antigen PSA,Type 2 diabetes,Type 2 diabetes,Prostate cancer,Prostate cancer,Prostate cancer,Prostate cancer,Prostate…
rs7651090	Body mass index males,Body mass index,Platelet count,Plateletcrit,Type II diabetes,Type II diabetes adjusted for BMI,2 hour glucose tolerance test,Fasting blood glucose,2 hour fasting glucose,Fasting glucose,Acute insulin response,Diabetes diagnosed by doctor,Eye problems or disorders: diabetes related eye disease,Forced expiratory volume in 1-second,Forced expiratory volume in 1-second, best mea…
rs7903146	Body mass index males,Body mass index,Type II diabetes adjusted for BMI,Maternal effects on offspring birthweight,Body mass index in physically active indivdiuals,Body mass index in females greater than 50 years of age,Body mass index in males greater than 50 years of age,Body mass index in males,Body mass index in male non-smokers,Body mass index in non-smokers,Body mass index in non-smokers,Bod…
rs864745	Lymphocyte percentage of white cells,Type II diabetes,Type II diabetes adjusted for BMI,Type II diabetes,Type II diabetes,Type II diabetes,Body mass index,Body mass index,Height in females,Height,Height,Height,Height,Height,Hip circumference adjusted for BMI,Waist circumference adjusted for BMI,Waist circumference in physically active females,Waist circumeference in physically active males,Waist …
rs9368222	Body mass index females,Body mass index males,Body mass index,Type II diabetes,Type II diabetes adjusted for BMI,Type II diabetes,Type II diabetes,Type II diabetes,Birthweight,Birth weight,Body mass index,Fasting blood glucose,Type 2 diabetes,Type 2 diabetes,Type 2 diabetes,Type 2 diabetes,Type 2 diabetes,log CIR adjusted for ISI,log CIR,Fasting glucose,HbA1C,HbA1c,HbA1c,HbA1c,Acute insulin respo…
rs9482771	Hematocrit,Hemoglobin concentration,High light scatter reticulocyte count,Red blood cell count,Reticulocyte count,Hip circumference adjusted for BMI,Waist circumference adjusted for BMI,Waist hip ratio in physically active females,Waist hip ratio in physically active indivdiuals,Waist hip ratio in physically active indivdiuals,Waist hip ratio in females,Waist hip ratio in females,Waist hip ratio …
rs998584	log Adiponectin,Granulocyte count,Hematocrit,Hemoglobin concentration,High light scatter percentage of red cells,High light scatter reticulocyte count,Myeloid white cell count,Neutrophil count,Reticulocyte count,Reticulocyte fraction of red cells,Sum basophil neutrophil counts,Sum neutrophil eosinophil counts,White blood cell count,Diastolic blood pressure,Body mass index,Body mass index,Body mas…
rs11031005	Ever had hysterectomy, Age at first live birth, Height, Ever used hormone-replacement therapy, Forced vital capacity, best measure, Length of menstrual cycle, Bilateral oophorectomy, Menarche age at onset, Sex hormone levels, Excessive, frequent and irregular menstruation
rs2799463	Medication for pain relief, constipation, heartburn: paracetamol, Waist circumference, Trunk fat mass, Leg fat mass right, Whole body fat mass, Body mass index, Arm fat mass right, Leg fat mass left, Trunk fat percentage, Body fat percentage
rs749749	Systolic blood pressure
SNP, single nucleotide polymorphism.

## Sheet: Table S6
Table S6. Risk factors analysis
Exposure	Outcome	IVW		Heterogeneity		MR‑Egger
		Causal effect (95% CI)	p-value	Q value	p-value	Intercept	p-value
T1DM	leptin	0.02 (-0.004,0.04)	0.121719	2.77386	0.427821	0.00205123	0.824195
T1DM	adiponectin	0.002 (-0.01,0.01)	0.660213	17.9357	0.209723	0.000196504	0.944771
T1DM	resistin	0.01(-0.01,0.03)	0.291947	21.2203	0.943612	0.00428245	0.535629
T1DM	IL-1B	-0.03 (-0.06,0.002)	0.0295355	48.7535	0.0379655	-0.00687728	0.416294
T1DM	IL-6	-0.001 (-0.01,0.01)	0.879027	21.0363	0.947001	-0.00155368	0.727902
T1DM	IL-8	0.03 (-0.007,0.01)	0.587728	33.2708	0.454078	0.00102514	0.748083
T1DM	IL-10	-0.005 (-0.02,0.01)	0.519836	28.4206	0.694601	-0.0018567	0.686398
T1DM	TNF-α	0.01 (-0.01,0.03)	0.193802	29.9623	0.619143	0.00429717	0.530401
GDM	adiponectin	0.01 (0.001,0.01)	0.0123457	3.23816	0.975251	-0.00840765	0.579992
GDM	resistin	-0.003 (-0.01,0.007)	0.57381	17.1003	0.999773	-0.0255902	0.0254249
GDM	IL-1B	-0.0005 (-0.01,0.01)	0.914328	13.9051	0.999987	-0.0196824	0.0818368
GDM	IL-6	1.01 (1.01,1.02)	0.0132466	10.6072	0.999926	0.00988588	0.178539
GDM	IL-8	-0.01 (-0.02,-0.01)	7.73923e-07	47.5002	0.452172	-0.0244614	2.22208e-06
GDM	IL-10	0.02 (0.01,0.02)	1.51716e-05	26.1701	0.82932	0.0242898	0.00223287
GDM	TNF-α	-0.02 (-0.03,-0.01)	2.68424e-05	23.1491	0.843674	-0.0296856	0.0156107
leptin	Endometriosis	0.76 (0.54,1.07)	0.11809	5.64488	0.34232	0.0214478	0.706714
adiponectin	Endometriosis	0.92 (0.78,1.09)	0.345266	19.5198	0.107848	-0.00244273	0.816358
resistin	Endometriosis	1.03 (0.92.1.15)	0.664756	0.0560844	0.999614	-0.00861722	0.892318
IL-1B	Endometriosis	1.03 (0.93,1.16)	0.539429	13.7918	0.182704	0.00728729	0.801322
IL-6	Endometriosis	0.82 (0.54,1.24)	0.355486	21.2036	0.000288545	-0.0958357	0.111182
IL-8	Endometriosis	0.92 (0.76,1.22)	0.423313	20.1309	0.126067	-0.0233831	0.20598
IL-10	Endometriosis	1.03 (0.92,1.15)	0.496145	3.53712	0.965823	-0.00435844	0.739772
TNF-α	Endometriosis	1.02 (0.90,1.16)	0.710247	2.17492	0.703623	0.00482521	0.841053
